# Supplementary material for: Chemical Characterization and Antimicrobial Activity of Green Propolis from the Brazilian Caatinga Biome
Source: Plants (Basel). 2024 Dec 21;13(24):3576. doi: 10.3390/plants13243576 (PMC11677851; doi:10.3390/plants13243576)
Supplement: Supplementary file 1 [file plants-13-03576-s001.zip]

Archive with 1 entries (1 files):
- plants-3357286-supplementary.pdf
